# Supplementary material for: Inflammatory Biomarkers in Coronary Artery Ectasia: A Systematic Review and Meta-Analysis
Source: Diagnostics (Basel). 2022 Apr 19;12(5):1026. doi: 10.3390/diagnostics12051026 (PMC9140118; doi:10.3390/diagnostics12051026)
Supplement: Supplementary file 1 [file diagnostics-12-01026-s001.zip]

Archive with 3 entries (3 files):
- Supp table 1-4.pdf
- Supp Tables 5-16.pdf
- Supplementary Figures.pdf
